# Supplementary material for: Optimising Electroporation Condition for CRISPR/Cas-Mediated Knockout in Zona-Intact Buffalo Zygotes
Source: Animals (Basel). 2023 Dec 30;14(1):134. doi: 10.3390/ani14010134 (PMC10778295; doi:10.3390/ani14010134)
Supplement: Supplementary file 1 [file animals-14-00134-s001.zip]

Archive with 1 entries (1 files):
- animals-2761932-supplementary.pdf
